# Supplementary material for: First Radiological Study of a Complete Dental Ontogeny Sequence of an Extinct Equid: Implications for Equidae Life History and Taphonomy
Source: Sci Rep. 2018 May 31;8:8507. doi: 10.1038/s41598-018-26817-3 (PMC5981301; doi:10.1038/s41598-018-26817-3)
Supplement: Supplementary file 2 — Supplementary Tables S1-S3 [file 41598_2018_26817_MOESM2_ESM.xls]

## Sheet: Hoja3
Supplementary Tables for:
FIRST RADIOLOGICAL STUDY OF A COMPLETE DENTAL ONTOGENY SEQUENCE OF AN EXTINCT EQUID: IMPLICATIONS FOR EQUIDAE LIFE HISTORY AND TAPHONOMY
M. Soledad Domingo*, Enrique Cantero, Isabel García-Real, Manuel J. Chamorro Sancho, David M. Martín Perea, M. Teresa Alberdi, Jorge Morales

## Sheet: Supplementary Table S1
					Dentition
AGE CLASS	Fossil Number	Element	Left / Right		dp2	dp3	dp4	p2	p3	p4	m1	m2	m3
1	BAT-10'08 G3-107	Hemimandible	Left		X	X	X				germ			SAME INDIVIDUAL
	BAT-10'12 F5-17	Hemimandible	Right		X	X	X				germ
	BAT-10'07 H4-195	Hemimandible	Left		X	X	X				germ	crypt
	BAT-10'16 D4-12	Mandible	Right		X	X	X				germ	crypt
			Left		X	X	X				germ	crypt
	BAT-10'07 H5-49	Hemimandible	Right		X	X	X				germ	crypt		SAME INDIVIDUAL
	BAT-10'12 F5-15	Hemimandible	Left		X	X	X				germ	crypt
	BAT-10'11 D6-56	Hemimandible	Right		X	X	X				germ	germ
2	BAT-10'07 H5-42	Hemimandible	Left		X	X	X				X	germ
	BAT-10'15 F4-35	Hemimandible	Right		X	X	X				X	germ
	BAT-10'08 F4-47	Hemimandible	Right		X	X	X				X	germ
	BAT-10'12 D6-145	Hemimandible	Right		X	X	X				X	germ
	BAT-10'12 F2-101	Mandible	Right		X	X	X	germ	germ		X	germ
			Left		X	X	X	germ	germ		X	germ
	BAT-10'10 F4-58	Hemimandible	Left		X	X	X	germ	germ		X	germ	crypt	SAME INDIVIDUAL
	BAT-10'15 E5-20	Hemimandible	Right		X	X	X	germ	germ		X	germ
	BAT-10'12 E3-37	Hemimandible	Left		X	X	X	germ	germ	germ	X	X	crypt
	BAT-10'10 E3-26	Hemimandible	RIght		X	X	X	germ	germ	germ	X	X	crypt
	BAT-10'08 G3-79	Hemimandible	Right		X	X	X	germ	germ	germ	X	X
	BAT-10'15 G5-9	Hemimandible	Right		X	X	X				X
3	BAT-10'08 F4-45	Hemimandible	Right		X	X	X	germ	germ	germ	X	X	germ	SAME INDIVIDUAL
	BAT-10'09 F3-76	Hemimandible	Left				X	germ	germ	germ	X	X	germ
	BAT-10'09 E2-26	Mandible	Right		X	X	X	germ	germ	germ	X	X	germ
			Left		X	X	X	germ	germ	germ	X	X	germ
	BAT-10'11 G2-135	Hemimandible	Right		X	X	X	germ	germ	germ	X	X	germ
	BAT-10'07 D5-15	Mandible	Right				X	X	X	germ
			Left					X	X	germ
4	BAT-10'13 E3-42	Mandible	Right					X	X	X	X		germ
			Left						X	X	X	X	germ
5	BAT-10'08 D6-26	Hemimandible	Left					X	X	X	X
	BAT-10'07 H3-154a	Hemimandible	Left					X	X	X	X	X	X	SAME INDIVIDUAL
	BAT-10'07 H3-155	Hemimandible	Right					X	X	X	X	X	X
6	BAT-10'08 D5-66	Mandible	Right					X	X	X	X	X	X
			Left					X	X	X	X	X	X
	BAT-10'08 G1-55	Hemimandible	Right						X	X	X	X	X	SAME INDIVIDUAL
	BAT-10'08 G1-56	Hemimandible	Left					X	X	X	X	X	X
	BAT-10'12 D6-139	Hemimandible	Right					X	X	X	X	X	X
7	BAT-10'07 H3-57	Hemimandible	Right					X	X	X	X	X	X
	BAT-10'16 D4-28	Mandible	Right						X	X	X	X	X
			Left					X	X	X	X	X	X
	BAT-10'08 D5-25	Hemimandible	Right					X	X	X	X	X	X
Supplementary Table S1. Mandibles and hemimandibles analysed in this study and classified in their corresponding age classes. X = erupted tooth.

## Sheet: Supplementary Table S2
			Dentition
Reference	Species		p2	p3	p4	m1	m2	m3
Smuts (1974)	Equus burchelli		2.5 - 3 y	2.5 - 3 y	3.5 y	9 - 12 m	18 - 24 m	2.5 - 3 y
Levine (1982)	Equus caballus (pony)		2.5 - 3.5 y	2.5 - 3.5 y	3 - 5 y	8 - 12 m	16 - 24 m	2.5 - 4.5 y
Misk and Seilem (1997)	Equus asinus		2 y	27 m	30 m	10 m	18 m	3 y
Hoppe et al. (2004)	Equus caballus		2.5 y	3 y	4 y	8 - 12 m	20 - 26 m	3.5 y
Supplementary Table S2. Eruption timing of permanent cheek teeth in modern Equus species. m = months; y = years.
Hoppe, K. A., Stover, S. M., Pascoe, J. R., Amundson, R. Tooth enamel biomineralization in extant horses: implications for isotopic microsampling. Palaeogeogr. Palaeocl. Palaeoecol. 206, 355-365 (2004). doi:10.1016/j.palaeo.2004.01.012
Levine, M. A. The Use of Crown Height Measurements and Eruption-Wear Sequences to Age Horse Teeth in Ageing and Sexing Animal Bones from Archaeological Sites (eds. Wilson, B., Grigson, C. & Payne, S.) 223-250 (BAR British Series, 1982).
Misk, N. A. & Seilem, S. M. Radiographic studies on the development of cheek teeth in donkeys. Equine Pract. 19, 27-38 (1997).
Smuts, G. L. Age determination in Burchell’s zebra (Equus burchelli antiquorum) from the Kruger National Park. J. Sth. Afr. Wildl. Mgmt. Ass. 4, 103-115 (1974).

## Sheet: Supplementary Table S3
Archaeohippus blackbergi (O'Sullivan 2005)
Age Class	MNI	Juv./Prime/Old	%Age Classes	% Juv./Prime/Old
1	0	Juvenile	0	30.303
2	2	Juvenile	6.06061
3	4	Juvenile	12.1212
4	4	Juvenile	12.1212
5	11	Prime	33.3333	51.5152
6	4	Prime	12.1212
7	2	Prime	6.06061
8	3	Old	9.09091	18.1818
9	3	Old	9.09091
TOTAL	33
Parahippus leonensis (Hulbert 1984)
Age Class	MNI	Juv./Prime/Old	%Age Classes	% Juv./Prime/Old
1	3	Juvenile	4.05405	33.7838
2	5	Juvenile	6.75676
3	9	juvenile	12.1622
4	8	Juvenile	10.8108
5	6	Prime	8.10811	43.2432
6	12	Prime	16.2162
7	14	Prime	18.9189
8	14	Old	18.9189	22.973
9	3	Old	4.05405
TOTAL	74
Merychippus primum (Van Valen, 1964)
Age Class	MNI	Juv./Prime/Old	%Age Classes	% Juv./Prime/Old
0.1	0	Juvenile	0	21.4286
1.1	10	Juvenile	11.9048
2.1	8	Juvenile	9.52381
3.1	8	Prime	9.52381	45.2381
4.1	16	Prime	19.0476
5.1	9	Prime	10.7143
6.1	5	Prime	5.95238
7.1	10	Old	11.9048	33.3333
8.1	9	Old	10.7143
9.1	3	Old	3.57143
>10.1	6	Old	7.14286
TOTAL	84
Griphippus (Pseudohipparion) gratus (Van Valen 1964)
Age Class	MNI	Juv./Prime/Old	%Age Classes	% Juv./Prime/Old
0-1.0	20	Juvenile	18.8679	45.283
1.1-2.0	12	Juvenile	11.3208
2.1-3.0	16	Juvenile	15.0943
3.1-4.0	5	Prime	4.71698	24.5283
4.1-5.0	6	Prime	5.66038
5.1-6.0	7	Prime	6.60377
6.1-7.0	8	Prime	7.54717
7.1-8.0	6	Old	5.66038	30.1887
8.1-9.0	12	Old	11.3208
9.1-10.0	3	Old	2.83019
10.1-11.0	7	Old	6.60377
>11.1	4	Old	3.77358
TOTAL	106
Protohippus cf. P. perditus (Voorhies, 1969)
Age Class	MNI	Juv./Prime/Old	%Age Classes	% Juv./Prime/Old
GROUP I	6	Foetus
GROUP II	13	Juvenile	25.4902	43.1373
GROUP III	9	Juvenile	17.6471
GROUP IV	8	Prime	15.6863	47.0588
GROUP V	6	Prime	11.7647
GROUP VI	5	Prime	9.80392
GROUP VII	5	Prime	9.80392
GROUP VIII	2	Old	3.92157	9.80392
GROUP IX	1	Old	1.96078
GROUP X	1	Old	1.96078
GROUP XI	1	Old	1.96078
TOTAL	51
Equus simplicidens (McDonald 1996)
Age Class	MNI	Juv./Prime/Old	%Age Classes	% Juv./Prime/Old
Stage I	6	Juvenile	4.05405	60.1351
Stage II	1	Juvenile	0.675676
Stage III	1	Juvenile	0.675676
Stage IV	1	Juvenile	0.675676
Stage V	34	Juvenile	22.973
Stage VI	0	Juvenile	0
Stage VII	19	Juvenile	12.8378
Stage VIII	4	Juvenile	2.7027
Stage IX	12	Juvenile	8.10811
Stage X	5	Juvenile	3.37838
Stage XI	5	Juvenile	3.37838
Stage XII	1	Juvenile	0.675676
Stage XIII	0	Prime	0	30.4054
Stage XIV	4	Prime	2.7027
Stage XV	41	Prime	27.7027
Stage XVI	3	Old	2.02703	9.45946
Stage XVII	11	Old	7.43243
TOTAL	148
Supplementary Table S3. Age-frequency distributions of extinct equid species. MNI = Minimum Number of Individuals.
Hulbert Jr., R. C. Paleoecology and population dynamics of the Early Miocene (Hemingordian) horse Parahippus leonensis from the Thomas Farm Site, Florida. J. Vertebr. Paleontol. 4, 547-558 (1984).
McDonald, H. G. Population Structure of the Late Pliocene (Blancan) Zebra Equus simplicidens (Perissodactyla: Equidae) from the Hagerman Horse Quarry, Idaho in Palaeoecology and Palaeoenvironments of Late Cenozoic Mammals (Stewart, K. M. & Seymour, K. L.) 134-155 (University of Toronto Press, 1996).
O’Sullivan, J. A. Population dynamics of Archaeohippus blackbergi (Mammalia; Equidae) from the Miocene Thomas Farm fossil site of Florida. Bull. Flo. Mus. Nat. Hist. 45, 449-463 (2005).
Van Valen, L. Age in two fossil horse populations. Acta Zool. 45, 93-106 (1964). doi: 10.1111/j.1463-6395.1964.tb00712.x
Voorhies, M. R. Taphonomy and population dynamics of an Early Pliocene vertebrate fauna, Knox County, Nebraska. Rocky Mountain Geology 8, special paper 1, 1-69 (1969) doi:10.2113/gsrocky.8.special_paper_1.1
